# Supplementary material for: Signalling mechanisms and agricultural applications of (Z)-3-hexenyl butyrate-mediated stomatal closure
Source: Hortic Res. 2023 Nov 28;11(1):uhad248. doi: 10.1093/hr/uhad248 (PMC10794947; doi:10.1093/hr/uhad248)
Supplement: Web_Material_uhad248 [file web_material_uhad248.zip]

Archive with 1 entries (1 files):
- Supporting Information_reviewed 2_clean.pptx
